# Supplementary material for: Tackling Tumour Cell Heterogeneity at the Super-Resolution Level in Human Colorectal Cancer Tissue
Source: Cancers (Basel). 2021 Jul 22;13(15):3692. doi: 10.3390/cancers13153692 (PMC8345115; doi:10.3390/cancers13153692)
Supplement: Supplementary file 1 [file cancers-13-03692-s001.zip]

Archive with 1 entries (1 files):
- cancers-1310095-supplementary.pdf
